# Supplementary material for: Waste-to-sensor upcycling of polyethylene terephthalate over Ag/Zr-MOF photocatalyst for microplastic degradation and AI-assisted heavy metal detection
Source: J Biol Eng. 2026 Apr 25;20:100. doi: 10.1186/s13036-026-00683-4 (PMC13248307; doi:10.1186/s13036-026-00683-4)
Supplement: Supplementary file 2 — Supplementary Material 2 [file 13036_2026_683_MOESM2_ESM.ipynb]

# %% [code]
# AI-Enhanced PET-derived Logarithmic Quenching Model for Fe³⁺
import numpy as np
import pandas as pd
import matplotlib.pyplot as plt
from sklearn.linear_model import LinearRegression
from sklearn.preprocessing import PolynomialFeatures
from sklearn.metrics import r2_score, mean_squared_error

# 1. Experimental data
data = pd.DataFrame({
    'concentration_uM': [0, 1, 2.5, 10, 20, 50, 100],
    'Mean_Fluorescence': [837089, 828865.6667, 810961.3333, 683104.3333,
                          604373.6667, 498482.6667, 386413.3333],
    'Stdv': [15901.08, 22166.27, 32402.5, 20876.06, 46723.50, 13519.49, 5976.35]
})

# 2. PET-derived Logarithmic Quenching Model
def Logarithmic (Q):
    return 837089 * (1 - 0.1884 * np.log(1 + 0.1688 * Q)) 

# 3. Calculate theoretical values and residuals
data['Logarithmic'] = Logarithmic(data['concentration_uM'])
data['residual'] = data['Mean_Fluorescence'] - data['Logarithmic']

# 4. Train residual model
X = data[['concentration_uM']]
y = data['residual']
poly = PolynomialFeatures(degree=2)
X_poly = poly.fit_transform(X)
residual_model = LinearRegression().fit(X_poly, y)

# 5. Final prediction function: theory + AI residual
def F_final(Q_new):
    F_t = Logarithmic(Q_new)
    Q_df = pd.DataFrame([[Q_new]], columns=['concentration_uM'])
    Q_poly = poly.transform(Q_df)
    r_pred = residual_model.predict(Q_poly)[0]
    return F_t + r_pred

# 6. Predict and evaluate model performance
data['F_predicted'] = data['concentration_uM'].apply(F_final)
r2 = r2_score(data['Mean_Fluorescence'], data['F_predicted'])
rmse = np.sqrt(mean_squared_error(data['Mean_Fluorescence'], data['F_predicted']))

print(f"AI-enhanced Quenching Model R²: {r2:.4f}")
print(f"AI-enhanced Quenching Model RMSE: {rmse:.2f} a.u.")

# 7. Visualization
Q_range = np.linspace(0, 110, 200)
F_pred = [F_final(q) for q in Q_range]

plt.figure(figsize=(7, 5))
plt.plot(Q_range, F_pred, label='AI-enhanced Quenching Model', color='red')
plt.errorbar(data['concentration_uM'], data['Mean_Fluorescence'],
             yerr=data['Stdv'], fmt='o', capsize=5, label='Experimental Data', color='black')

plt.xlabel('Fe³⁺ concentration (µM)')
plt.ylabel('Fluorescence intensity (a.u.)')
plt.title('AI-enhanced Quenching Model')
plt.grid(True)
plt.legend()
plt.tight_layout()
plt.show()

# %% [code]
