# Supplementary material for: Waste-to-sensor upcycling of polyethylene terephthalate over Ag/Zr-MOF photocatalyst for microplastic degradation and AI-assisted heavy metal detection
Source: J Biol Eng. 2026 Apr 25;20:100. doi: 10.1186/s13036-026-00683-4 (PMC13248307; doi:10.1186/s13036-026-00683-4)
Supplement: Supplementary file 3 — Supplementary Material 3 [file 13036_2026_683_MOESM3_ESM.ipynb]

# %% [code]
# AI-Enhanced Langmuir-Quadratic Quenching Model for Cu2+
import numpy as np
import pandas as pd
import matplotlib.pyplot as plt
from scipy.optimize import curve_fit
from sklearn.svm import SVR
from sklearn.metrics import r2_score, mean_squared_error

# 1: Experimental Data
data = pd.DataFrame({
    'concentration_uM': [0, 2.5, 5, 15, 20, 30, 40],
    'Mean_Fluorescence': [989767, 926251, 910851, 856508.6667,
                     785327.6667, 726476.6667, 567537],
    'Stdv': [4277.26, 24568.2, 7464.6, 17769.5, 31896.9, 15202.3, 17979.1]
})

# 2: PET-derived Langmuir–Quadratic Quenching Model
def langmuir_quadratic(Q, F0, K, a, b):
    return F0 * (1 - (K * Q) / (1 + K * Q)) + a * Q**2 + b * Q

# 3: Fit Base Model to Data
Q = data['concentration_uM'].values
F = data['Mean_Fluorescence'].values
params, _ = curve_fit(langmuir_quadratic, Q, F, bounds=([0, 0, -np.inf, -np.inf], [1e7, 10, np.inf, np.inf]))
F0, K, a, b = params

# 4: Compute Base Model Prediction and Residuals
F_base = langmuir_quadratic(Q, F0, K, a, b)
residuals = F - F_base

# 5: Train SVR on Residuals
Q_input = Q.reshape(-1, 1)
svr_model = SVR(kernel='rbf', C=1e5, gamma=0.05, epsilon=0.1)
svr_model.fit(Q_input, residuals)

# 6: Define Final Hybrid Model
def F_hybrid(Q_input):
    Q_input = np.array(Q_input).reshape(-1, 1)
    F_base = langmuir_quadratic(Q_input.ravel(), F0, K, a, b)
    F_correction = svr_model.predict(Q_input)
    return F_base + F_correction

# 7: Predict and Evaluate
F_pred = F_hybrid(Q)
r2 = r2_score(F, F_pred)
mse = mean_squared_error(F, F_pred)
rmse = np.sqrt(mse)
print(f"[AI-enhanced Quenching Model] R² = {r2:.6f}, RMSE = {rmse:.2f} a.u.")

# 8: Visualization
Q_range = np.linspace(0, 45, 200).reshape(-1, 1)
F_base_plot = langmuir_quadratic(Q_range.ravel(), F0, K, a, b)
F_hybrid_plot = F_hybrid(Q_range)

plt.figure(figsize=(7, 5))
plt.scatter(Q, F, color='black', label='Experimental Data')
plt.plot(Q_range, F_hybrid_plot, 'r-', label='AI-enhanced Quenching Model')
plt.errorbar(data['concentration_uM'], data['Mean_Fluorescence'],
             yerr=data['Stdv'], fmt='o', capsize=5, label='Experimental Data', color='black')
plt.xlabel('Cu²⁺ Concentration (µM)')
plt.ylabel('Fluorescence Intensity (a.u.)')
plt.title('AI-enhanced Quenching Model')
plt.grid(True)
plt.legend()
plt.tight_layout()
plt.show()

# %% [code]


# %% [code]
